# Supplementary material for: Accelerated Brain Aging Identifies Functional Vulnerability Beyond Chronological Age in Multiple Sclerosis
Source: Sensors (Basel). 2026 Apr 16;26(8):2442. doi: 10.3390/s26082442 (PMC13119819; doi:10.3390/s26082442)
Supplement: Supplementary file 1 [file sensors-26-02442-s001.zip]

Archive with 1 entries (1 files):
- sensors-4191898-supplementary.pdf
